# Supplementary material for: Lignans from Machilus thunbergii as Thymic Stromal Lymphopoietin Inhibitors
Source: Molecules. 2021 Aug 8;26(16):4804. doi: 10.3390/molecules26164804 (PMC8398558; doi:10.3390/molecules26164804)
Supplement: Supplementary file 1 [file molecules-26-04804-s001.zip]

Archive with 1 entries (1 files):
- molecules-1307523-supplementary.pdf
